# Supplementary material for: Inverted-U association between daily steps and WHO-5 in university students: non-linear modeling and robustness checks
Source: Front Behav Neurosci. 2025 Oct 24;19:1693386. doi: 10.3389/fnbeh.2025.1693386 (PMC12592034; doi:10.3389/fnbeh.2025.1693386)
Supplement: Supplementary file 2 [file Table_1.XLSX]

## Sheet: table 1
Table 1. Sample characteristics across daily step-count quartiles (Q1–Q4)
Variable	Overall (N=820)	Q1 (n=205)	Q2 (n=205)	Q3 (n=205)	Q4 (n=205)	p for trend	|SMD|(Q4 vs Q1)
Demographics
Female, n (%)	425 (51.8%)	109 (53.2%)	106 (51.7%)	98 (47.8%)	112 (54.6%)	0.974	0.03
Age, years, mean ± SD	21.5 ± 2.1	21.6 ± 2.2	21.4 ± 2.1	21.5 ± 2.2	21.5 ± 2.0	0.585	0.07
Sleep & Stress
PSQI, mean ± SD	6.3 ± 2.6	6.3 ± 2.3	6.3 ± 2.7	6.3 ± 2.7	6.2 ± 2.5	0.895	0.02
PSS-4, mean ± SD	6.9 ± 3.2	7.0 ± 3.2	7.1 ± 3.1	6.7 ± 3.2	7.0 ± 3.3	0.946	0.03
Socioeconomic
Monthly expense, median [IQR]	2,242 [1,714–2,957]	2,211 [1,736–2,924]	2,311 [1,681–3,073]	2,296 [1,800–2,905]	2,166 [1,643–2,896]	0.901	0.01
Data quality (wear-time)
Valid days contributing to mean steps, median [IQR]	7 [5–9]	7 [5–9]	7 [6–9]	7 [6–9]	7 [5–9]	0.763	0.04
Mean wear time per day, h, mean ± SD	21.57 ± 0.36	21.55 ± 0.36	21.53 ± 0.38	21.60 ± 0.34	21.61 ± 0.37	0.873	0.01
Exposure (for grouping)
Daily steps, mean ± SD	9,415.6 ± 3,031.1	5,512.7 ± 1,473.6	8,422.2 ± 585.5	10,518.5 ± 591.9	13,209.0 ± 1,427.9
Notes. Quartile cut-points (steps/day): Q1 ≤ 7,342; Q2: 7,343–9,421; Q3: 9,422–11,536; Q4 ≥ 11,536. Sample sizes per quartile: n=205 each (total N=820). Continuous variables are presented as mean ± SD unless otherwise stated; Monthly expense is reported as median [IQR] due to skewness. p for trend: for approximately normal continuous variables, linear regression with quartile coded as an ordinal …
