# Supplementary material for: Inverted-U association between daily steps and WHO-5 in university students: non-linear modeling and robustness checks
Source: Front Behav Neurosci. 2025 Oct 24;19:1693386. doi: 10.3389/fnbeh.2025.1693386 (PMC12592034; doi:10.3389/fnbeh.2025.1693386)
Supplement: Supplementary file 3 [file Table_2.XLSX]

## Sheet: Table2
Table 2. Nonlinearity (ANOVA/HC3 F), RCS peak with 95% CIs, segmented breakpoint, and MCID-anchored metrics
Metric	Value
Nonlinearity test (ANOVA F)	F(2, 812)=4.665; p≈0.001
Nonlinearity test (HC3 robust F)	F(2, 812)=4.670; p≈0.001
RCS peak (steps/day)	19300
Peak BCa 95% CI	8,185.3 – 17,592
Peak Δ-method 95% CI	9,393.5 – 14,462.4
Segmented breakpoint estimate (steps/day)	8650
MCID zone lower (steps, +10 vs 4k)	—
MCID zone upper (steps, +10 vs 4k)	—
Proportion in MCID zone	—
Notes. RCS uses knots at empirical quantiles (≈5th, 35th, 65th, 95th). HC3 robust F is reported alongside classical ANOVA F. Peak 95% CIs shown by bootstrap BCa and Δ-method. MCID prespecified as WHO-5 +10 points vs a 4,000-steps anchor; in this dataset the +10 threshold was not achieved at sampled step counts, thus MCID zone and its proportion are not defined (shown as “—”). Segmented breakpoint…
