# Supplementary material for: Inverted-U association between daily steps and WHO-5 in university students: non-linear modeling and robustness checks
Source: Front Behav Neurosci. 2025 Oct 24;19:1693386. doi: 10.3389/fnbeh.2025.1693386 (PMC12592034; doi:10.3389/fnbeh.2025.1693386)
Supplement: Supplementary file 4 [file Table_3.XLSX]

## Sheet: Table3
Table 3. Adjusted means at selected step counts and differences versus 4,000 steps/day (95% CIs)
steps	adj_mean	lwr	upr	diff_vs_4000	diff_lwr	diff_upr
4000	65	62.558	67.438	0	0	<0.001
8000	70.7	69.272	72.144	5.71	2.825	8.595
12000	70.8	69.44	72.196	5.82	3.083	8.556
15000	70.8	68.392	73.302	5.849	2.363	9.336
Notes. Adjusted for age, sex, PSQI, PSS-4, log(expense). HC3 robust SEs. MCID prespecified as +10 WHO-5 points vs 4,000 steps; no sampled contrast reached +10.
