# Supplementary material for: Inverted-U association between daily steps and WHO-5 in university students: non-linear modeling and robustness checks
Source: Front Behav Neurosci. 2025 Oct 24;19:1693386. doi: 10.3389/fnbeh.2025.1693386 (PMC12592034; doi:10.3389/fnbeh.2025.1693386)
Supplement: Supplementary file 5 [file Table_4.XLSX]

## Sheet: Table4
Table 4. E-values for sensitivity to unmeasured confounding
contrast	RR	CI_lower	CI_upper	Evalue_point	Evalue_lower
Flourish (WHO5>=50): High (>=10k) vs Low (<6k)	1.1	1.029	1.183	1.44	1.2
Notes. E-values shown for point estimates and lower CI bounds; larger values indicate stronger confounding would be needed to explain away the association. Adjusted model as in Table 2.
