# Supplementary material for: Inverted-U association between daily steps and WHO-5 in university students: non-linear modeling and robustness checks
Source: Front Behav Neurosci. 2025 Oct 24;19:1693386. doi: 10.3389/fnbeh.2025.1693386 (PMC12592034; doi:10.3389/fnbeh.2025.1693386)
Supplement: Supplementary file 6 [file Table_5.XLSX]

## Sheet: Sheet1
Table S1. Post-hoc power for detecting overall nonlinearity in the primary restricted cubic spline (RCS) model
Model (exposure knots)	Knot percentiles	Knot locations (steps/day)	Nonlinear df (u)	Residual df (v)	Partial R² (nonlinear)	Cohen’s f²	Post-hoc power (α=0.05)	Power method
Primary RCS	5/35/65/95	4,479; 8,201; 10,742; 14,312	2	812	0.0108	0.0115	0.786	Noncentral-F using f² (analytical)
