# Supplementary material for: Inverted-U association between daily steps and WHO-5 in university students: non-linear modeling and robustness checks
Source: Front Behav Neurosci. 2025 Oct 24;19:1693386. doi: 10.3389/fnbeh.2025.1693386 (PMC12592034; doi:10.3389/fnbeh.2025.1693386)
Supplement: Supplementary file 7 [file Table_6.XLSX]

## Sheet: Table5
Table S2. Post-hoc power based on observed effect size
partial_R2	cohen_f2	df_num	df_den	power_0.05
0.024	0.025	3	812	0.975
Notes. Partial R² and Cohen’s f² derived from the primary RCS model; power at α=0.05. df reported per test component (nonlinearity/overall).
