# Supplementary material for: Inverted-U association between daily steps and WHO-5 in university students: non-linear modeling and robustness checks
Source: Front Behav Neurosci. 2025 Oct 24;19:1693386. doi: 10.3389/fnbeh.2025.1693386 (PMC12592034; doi:10.3389/fnbeh.2025.1693386)
Supplement: Supplementary file 8 [file Table_7.XLSX]

## Sheet: Table S1 - WHO5 by quartile
Table S3. Unadjusted WHO-5 across daily-steps quartiles (Q1–Q4)
Group	N	Mean	SD	Median	Q1	Q3	Min	Max
Overall	820	70.02	12.58	68	60	80	32	100
Q1 (≤7,342)	205	67.45	13.36	68	60	76	36	100
Q2 (7,343–9,421)	205	70.71	12.84	68	64	80	32	100
Q3 (9,422–11,536)	205	71.65	12.42	72	60	80	40	100
Q4 (≥11,536)	205	70.28	11.31	68	64	76	40	100
p for trend		0.02
