# Supplementary material for: Inverted-U association between daily steps and WHO-5 in university students: non-linear modeling and robustness checks
Source: Front Behav Neurosci. 2025 Oct 24;19:1693386. doi: 10.3389/fnbeh.2025.1693386 (PMC12592034; doi:10.3389/fnbeh.2025.1693386)
Supplement: Supplementary file 9 [file Table_8.XLSX]

## Sheet: table2
Table S4
A. Quadratic OLS coefficients for the association between mean daily steps and WHO-5 (HC3 robust SEs).
Term	Estimate	SE (HC3)	p-value
β₁ (per 1,000 steps/day)	2.083	0.687	0.002
β₂ (per (1,000 steps/day)²)	-0.087	0.036	0.015
B. Model fit and turning point for the quadratic OLS model (delta-method, HC3).
Adjusted R²	AIC	BIC	N	Turning point (steps/day)	95% CI (lower)	95% CI (upper)	Wald p (β₂)
0.051	6444.97	6482.64	820	11964	9337.57	14590.3	0.015
Notes. Ordinary least squares with HC3 robust standard errors. Steps were scaled per 1,000 steps/day; the quadratic term is per (1,000 steps/day)². Models adjusted for age, sex, PSQI, PSS-4, and log(monthly expenses). Nonlinearity assessed via the Wald test of the quadratic coefficient (H₀: β₂ = 0). Turning point and 95% CI derived via the delta method using the HC3 robust covariance of (β₁, β₂).
