# Supplementary material for: Inverted-U association between daily steps and WHO-5 in university students: non-linear modeling and robustness checks
Source: Front Behav Neurosci. 2025 Oct 24;19:1693386. doi: 10.3389/fnbeh.2025.1693386 (PMC12592034; doi:10.3389/fnbeh.2025.1693386)
Supplement: Supplementary file 10 [file Table_9.XLSX]

## Sheet: Table S3 - Slopes (quadratic)
Table S5 . Point slopes of the quadratic model at selected steps (per 1,000 steps) with 95% CIs
Steps (per day)	Slope (per 1,000 steps)	95% CI low	95% CI high
1000	1908.93	700.69	3117.18
5000	1212.49	539.96	1885.03
10000	341.94	53.21	630.68
15000	-528.61	-1367.59	310.37
20000	-1399.16	-2920.29	121.98
25000	-2269.71	-4486.3	-53.12
