# Supplementary material for: Inverted-U association between daily steps and WHO-5 in university students: non-linear modeling and robustness checks
Source: Front Behav Neurosci. 2025 Oct 24;19:1693386. doi: 10.3389/fnbeh.2025.1693386 (PMC12592034; doi:10.3389/fnbeh.2025.1693386)
Supplement: Supplementary file 11 [file Table_10.XLSX]

## Sheet: Model comparison
Table S6. Model comparison: linear vs. quadratic vs. restricted cubic spline (HC3; AIC/BIC).
Model	k (parameters)	Adjusted R²	AIC	BIC	ΔAIC	ΔBIC
Linear	7	0.044	6449.43	6482.4	4.532	0
Quadratic	8	0.051	6444.97	6482.64	0.07	0.247
RCS (df=4)	9	0.052	6444.9	6487.28	0	4.887
Notes. Model parsimony and fit summarized by adjusted R² and AIC/BIC (ΔAIC/ΔBIC relative to the best). For quadratic models, nonlinearity evaluated by the Wald test for β₂; spline models assessed via joint tests of spline terms. Robust (HC3) inference used throughout.

## Sheet: Notes
Notes
Table 3. Model comparison for WHO-5 vs daily steps (LRT-based nonlinearity p-values; 2-decimal rounding).
Models: Linear (steps); Quadratic (steps + steps^2); Segmented (broken-stick, 1 knot chosen by AIC over 5th–95th percentile grid); RCS (natural cubic spline, df=4).
All models adjust for age, gender, PSQI, PSS-4, and log(monthly expense).
Nonlinearity p-values are Likelihood Ratio Test (LRT) p-values vs the linear model (using model log-likelihoods).
AIC/BIC are from OLS likelihood; Adj. R² is adjusted R-squared.
Shape summary: Quadratic peak is analytic; Segmented shows AIC-optimal knot and slopes per 1,000 steps; RCS peak estimated on the 1st–99th percentile grid.
Rounding: all numeric values are rounded to 2 decimals using standard rounding.
