# Supplementary material for: Inverted-U association between daily steps and WHO-5 in university students: non-linear modeling and robustness checks
Source: Front Behav Neurosci. 2025 Oct 24;19:1693386. doi: 10.3389/fnbeh.2025.1693386 (PMC12592034; doi:10.3389/fnbeh.2025.1693386)
Supplement: Supplementary file 12 [file Table_11.XLSX]

## Sheet: Table 4
Table S7. Sensitivity analyses for the steps–WHO-5 association (HC3; delta-method turning point).
Specification	β₁	SE₁(HC3)	p₁	β₂	SE₂(HC3)	p₂ (Wald)	Turning point	95% CI low	95% CI high	Adj R²	AIC	BIC	N
Trim P5–P95 (steps)	3.2745	1.428	0.022	-0.157	0.075	0.036	10430.5	8934.66	11926.3	0.041	5811.06	5847.89	738
Winsorize 1%/99% (steps)	2.3561	0.723	0.001	-0.102	0.038	0.007	11536	9519.1	13552.9	0.051	6444.57	6482.24	820
Use expense (unlogged)	2.0792	0.688	0.003	-0.087	0.036	0.016	11950.3	9330.61	14570	0.051	6444.73	6482.41	820
Notes. Sensitivity analyses repeat the main quadratic specification under P5–P95 trimming, 1%/99% winsorization (steps), and using unlogged expenses. All estimates use HC3 robust SEs; turning point and 95% CI computed via the delta method.
